# Supplementary material for: Investigation of the Pharmacodynamic Components of Gastrodia elata Blume for Treatment of Type 2 Diabetes Mellitus through HPLC, Bioactivity, Network Pharmacology and Molecular Docking
Source: Int J Mol Sci. 2024 Sep 29;25(19):10498. doi: 10.3390/ijms251910498 (PMC11476761; doi:10.3390/ijms251910498)
Supplement: Supplementary file 1 [file ijms-25-10498-s001.zip]

Archive with 1 entries (1 files):
- ijms-3193492-supplementary.pdf
